# Supplementary material for: Isolation and structure determination of missing fullerenes Gd@C74(CF3)n through in situ trifluoromethylation
Source: R Soc Open Sci. 2018 Sep 19;5(9):181015. doi: 10.1098/rsos.181015 (PMC6170568; doi:10.1098/rsos.181015)
Supplement: C74 [file rsos181015supp2.xyz]

74
#Set no. 15 (Final)
 C     7.30914870689    -3.84133301602     5.43945031965
 C     4.16436052082     2.58521144035     7.60561341071
 C     5.12613178845     3.38222067994     6.95253585202
 C     6.37548132188     3.49281283411     7.59542960869
 C     7.58505426029     3.77868302585     6.85626607847
 C     7.52380320942     3.87173733100     5.48259619992
 C     3.09711211621     1.93663694533     6.87683598595
 C     3.06435568033     2.04158287100     5.50293865672
 C     4.05514431695     2.80573536294     4.81500688313
 C     5.07093841665     3.50020249738     5.50628618479
 C     6.27643878534     3.71733761160     4.80493696864
 C     9.68088910197     2.53251514145     6.69307131476
 C     9.58505061281     2.59121419154     5.27511764374
 C     8.68246470605     3.12541419384     7.48241217102
 C     8.54340891924     3.26665226135     4.67652029739
 C     7.92326965540     2.74015442215     3.50308409937
 C     8.36768617288     1.54370263225     2.90043030979
 C     7.40992634832     0.81459950029     2.16346472391
 C     4.31247241873     2.15939307091     3.57021191483
 C     5.57212579159     2.25148776571     2.95467516789
 C     6.53785720763     3.07292039576     3.56004094654
 C     6.02352246003     1.14370767011     2.21765595118
 C     8.64651371555     1.17442368572     8.92860109689
 C     9.66597468558     0.56895081389     8.12261292714
 C     8.15188729974     2.41694813187     8.59604513737
 C    10.15189161998     1.22930523260     7.01483005912
 C    10.36956729293     0.48642903203     5.79347739727
 C    10.16882191977    -0.90721941567     5.73151202304
 C     9.85801566995    -1.43007497453     4.46018161008
 C     9.45241165190     0.81417967997     3.53268974472
 C    10.01840462176     1.33015480388     4.71574237039
 C     9.50697856451    -0.58622251352     3.38258685975
 C     5.54314391554    -0.76893055579     9.38223168345
 C     6.37758031458     0.36151936787     9.51662984091
 C     7.76451119953     0.14284374490     9.37207903447
 C     8.27438098510    -1.09870783557     8.89000701041
 C     7.75991536851    -3.02809727040     7.54720778525
 C     7.41360613897    -2.17261699586     8.60692772072
 C     6.04877880871    -2.01234501415     8.90018029548
 C     9.67402272373    -1.59551889569     6.91066813233
 C     9.41112200137    -0.83486672426     8.07031108596
 C     8.89787859407    -2.76053530646     6.73034182006
 C     5.84251036406     1.66126596883     9.15134743532
 C     6.72664759978     2.64927569237     8.67311126898
 C     4.18730556892    -0.65592638920     8.94932677391
 C     3.66382763758     0.57483184336     8.61684273559
 C     4.51542795987     1.74164755796     8.68339004862
 C     3.88048199873    -1.80574071072     8.14969102883
 C     2.77971652400     0.70295812348     7.50971478875
 C     2.47955677584    -0.42295032449     6.72621675773
 C     3.06223439317    -1.68027064559     7.04779705143
 C     6.75580820106    -3.63983994403     6.74033749540
 C     5.38634793060    -3.35563357916     6.93059504719
 C     5.04793163350    -2.62590678215     8.09051130962
 C     6.51283311253    -3.72897267326     4.32025266107
 C     5.12017546635    -3.37488800966     4.48216411564
 C     4.54147127476    -3.21677620713     5.75763031776
 C     3.41997158284    -2.36573454839     5.82574344535
 C     8.31623511489    -2.58365864296     3.13324604281
 C     9.11418607295    -2.66080377390     4.30834546509
 C     8.63542105093    -3.29688940190     5.43329639004
 C     7.01740935125    -3.11713490382     3.13912005717
 C     6.18617555410    -1.14316090525     1.99340933862
 C     7.51248755891    -0.59863787075     1.98717012291
 C     8.54741401150    -1.29862720499     2.56869297580
 C     5.94596879623    -2.36681977091     2.58050244811
 C     3.56017470420     0.94895966509     3.52326000303
 C     4.08000361399    -0.21651966515     2.92053655328
 C     5.26786628920    -0.06485949208     2.17361147574
 C     3.06920377322    -1.52197664905     4.74806906028
 C     2.49564247650    -0.31833318189     5.30780487281
 C     2.75775545840     0.89208577442     4.70290565242
 C     4.76910506965    -2.53111437421     3.40450906323
 C     3.82570383325    -1.49542415260     3.55919171929
