# Supplementary material for: Isolation and structure determination of missing fullerenes Gd@C74(CF3)n through in situ trifluoromethylation
Source: R Soc Open Sci. 2018 Sep 19;5(9):181015. doi: 10.1098/rsos.181015 (PMC6170568; doi:10.1098/rsos.181015)
Supplement: Gd@C74 [file rsos181015supp3.xyz]

79
#Set no. 5 (Final)
Gd    20.69190768274     0.77821103482     5.85580559654
 C    16.18533528621    -1.22006936827     3.31686900182
 C    15.72140974494     0.04562859689     3.73263649335
 C    15.08580578228     0.08800793767     4.99181271210
 C    15.05043381008     1.29144793701     5.77525515384
 C    15.71936609667     2.41077431517     5.32237465056
 C    17.27762207535    -1.35256781504     2.39186349486
 C    17.92908742951    -0.22246281553     1.94445971015
 C    17.50006412065     1.07210560000     2.37155086507
 C    16.39739575900     1.23732178450     3.24655421505
 C    16.39561846602     2.38693932413     4.06558502994
 C    15.85097064179     1.71346640454     8.04454197703
 C    16.56963078174     2.85170898948     7.56547843436
 C    15.09608847700     0.94221221640     7.15870236190
 C    16.49044276052     3.20648268776     6.23514207649
 C    17.65282379704     3.67541729350     5.54711383211
 C    18.88283401896     3.80281476707     6.20148377989
 C    20.05317386982     3.60239267969     5.41169683335
 C    18.65858204649     1.87601776751     2.50052072886
 C    18.71239873542     2.89476262165     3.46047406983
 C    17.55928924019     3.19613058529     4.19560210302
 C    19.95522009424     3.13317886708     4.08437613231
 C    15.93162760299    -1.09829402086     8.18795076581
 C    16.70651109685    -0.30210046787     9.09827090051
 C    15.15506932359    -0.48260954769     7.22654133616
 C    16.67036208886     1.07654335376     9.02092292120
 C    17.90261380535     1.80905952517     9.12840010705
 C    19.11838886970     1.15617527288     9.37538957639
 C    20.27766076072     1.82623288323     8.89733313374
 C    18.98920863984     3.42963617724     7.60170373042
 C    17.83938067045     2.91952336055     8.23653246221
 C    20.23621740192     2.96311255540     8.08511604641
 C    17.77992073490    -3.59486896034     6.19585510263
 C    16.64382912314    -2.85052826829     6.59315822208
 C    16.67351153343    -2.27604882775     7.88137464111
 C    17.88462798733    -2.22422036538     8.63101042601
 C    20.29142186646    -2.20921683346     8.47011068206
 C    19.06278863356    -2.82121716586     8.14500754831
 C    18.98713180595    -3.54686472806     6.94214777308
 C    19.13538268234    -0.29069304398     9.51493228240
 C    17.92799668304    -0.98861139058     9.35663986485
 C    20.32648616707    -0.98126809302     9.17985328049
 C    15.85679615055    -2.18941402565     5.56404432654
 C    15.15096673901    -1.01110385791     5.89163390398
 C    18.13713395117    -3.72960310791     4.82157014047
 C    17.37982803680    -3.12727979029     3.83827891456
 C    16.25249963573    -2.31782785188     4.21622288497
 C    19.57102395641    -3.73319066795     4.72331228512
 C    18.01580723838    -2.53395583678     2.70857779044
 C    19.40890777278    -2.53137809583     2.61325292629
 C    20.19570673375    -3.13286198979     3.64030619185
 C    21.39677007025    -2.25187204250     7.55578290241
 C    21.26112972045    -2.83652139792     6.26996536917
 C    20.10082098372    -3.59634602538     6.03120031402
 C    22.14605609161    -1.07212649297     7.75086769270
 C    22.80565778922    -0.43095462743     6.69175923523
 C    22.63576277205    -0.96388296681     5.38033253312
 C    21.89874439072    -2.16860589806     5.14488382502
 C    21.35415915947    -2.32534771765     3.86300359857
 C    22.24987895372     1.77661467784     7.62407892991
 C    21.49019912172     1.09892370904     8.59951320463
 C    21.48183614586    -0.28222106017     8.73931900374
 C    22.92700575947     1.00801518390     6.62217591697
 C    22.02720780118     2.49352575754     4.89227518255
 C    21.32434860530     3.21415273271     5.91129164494
 C    22.85573763050     1.36164542829     5.21870127276
 C    19.82294225984     1.07207778299     2.21832889119
 C    21.02174573718     1.23534207578     2.93187029864
 C    21.12755318834     2.37918737407     3.78325792803
 C    21.28524144219    -1.20643484809     2.95919238181
 C    20.08793293895    -1.34723433467     2.19208003719
 C    19.36162786538    -0.21819774609     1.84803598363
 C    22.63492326725     0.14279170847     4.46463699297
 C    21.78949710358     0.06103680444     3.30576718989
 C    21.58795314597     3.12829130085     7.37232320225
 C    22.38786150410     4.30363085182     7.89783223432
 F    23.58053380210     4.35589517678     7.29100872070
 F    22.59754637216     4.21409439986     9.21510300954
 F    21.74630735204     5.45351909628     7.65652012535
