# Supplementary material for: Isolation and structure determination of missing fullerenes Gd@C74(CF3)n through in situ trifluoromethylation
Source: R Soc Open Sci. 2018 Sep 19;5(9):181015. doi: 10.1098/rsos.181015 (PMC6170568; doi:10.1098/rsos.181015)
Supplement: Gd@C74(CF3)-2 [file rsos181015supp5.xyz]

79
#Set no. 30 (Final)
 F     8.27078631015    -6.05759207272     6.53607794072
 F     6.38147513250    -6.31581030307     5.51006066585
 F     8.20078818867    -6.00839522811     4.37144389121
 C     7.54579807418    -5.65592084831     5.48727256528
Gd     6.97409215999    -1.18099330524     4.32789017730
 C     7.30025881090    -4.15865449122     5.50588460823
 C     4.17284830353     2.62160439707     7.58994237972
 C     5.15228375152     3.39969823505     6.93489981665
 C     6.40445345907     3.48646716269     7.58084316034
 C     7.61096998813     3.75766399927     6.84538389146
 C     7.55279877193     3.85895535025     5.46946456398
 C     3.10567438216     1.99826287954     6.86432945775
 C     3.07530343034     2.09955934392     5.48824897879
 C     4.06365550291     2.86166932939     4.79597589361
 C     5.09824945737     3.53237422063     5.48987573047
 C     6.30524218835     3.74606979715     4.78691734986
 C     9.67888976159     2.47122190578     6.68668003913
 C     9.60505718909     2.54965830766     5.26210275537
 C     8.69398970521     3.07410793986     7.46817990318
 C     8.56821113849     3.24305907285     4.66226165633
 C     7.95246355614     2.74743759946     3.47977768252
 C     8.37337689566     1.54255161569     2.89243686128
 C     7.40907621761     0.80527488074     2.14697636116
 C     4.31614747443     2.20715090185     3.56113929708
 C     5.58445170776     2.27308267590     2.95745192203
 C     6.55859035344     3.09448069787     3.54882897365
 C     6.02802893911     1.14749094549     2.22774898267
 C     8.62953898214     1.13180218174     8.93971373953
 C     9.64930528931     0.50765829703     8.13816914555
 C     8.15134953440     2.37468338522     8.59371292090
 C    10.15092991899     1.16508452069     7.02114177554
 C    10.34848210505     0.43388862539     5.81431406285
 C    10.10071176488    -0.94937500413     5.76047416487
 C     9.76066358725    -1.47654137914     4.48825407473
 C     9.43544187401     0.78926286407     3.53852359402
 C    10.01632804488     1.29503758975     4.71041482989
 C     9.44932275433    -0.63249343993     3.38437232160
 C     5.49056146789    -0.75192075007     9.42957164128
 C     6.34476965892     0.36015367515     9.53717852612
 C     7.73667979247     0.11754180615     9.40328542980
 C     8.21885722448    -1.11985256217     8.91620552421
 C     7.65620365019    -3.04814943240     7.56571919816
 C     7.33639836107    -2.17764355005     8.63378155817
 C     5.98072594756    -2.00623634170     8.94455456016
 C     9.60837130746    -1.62980475531     6.93648903905
 C     9.38591764154    -0.88074349607     8.10417466124
 C     8.81836579140    -2.79475561706     6.74007975117
 C     5.83458513278     1.66622846659     9.14985923193
 C     6.73858882921     2.63508878246     8.66554436744
 C     4.14883939756    -0.61545834657     8.97054531970
 C     3.64442213684     0.62515194944     8.62646094167
 C     4.50854770365     1.76964483847     8.68050029292
 C     3.83086504282    -1.76345160827     8.17193980450
 C     2.77990945136     0.75848687385     7.50074682568
 C     2.47129991475    -0.35906591505     6.72531632741
 C     3.01617514207    -1.63421541939     7.06629997574
 C     6.67635253606    -3.69790927339     6.81420563361
 C     5.31323557759    -3.35872810049     6.98966976071
 C     4.97665337990    -2.61691404467     8.13842215351
 C     6.47024635552    -3.70420891513     4.36267690347
 C     5.13251248047    -3.28036513628     4.54806693508
 C     4.48035712578    -3.17397363145     5.81238212674
 C     3.37615453538    -2.32392803954     5.85718972378
 C     8.32041998086    -2.66757418338     3.07996260059
 C     9.05549122793    -2.71326583137     4.32274284422
 C     8.58257389250    -3.34497265512     5.48230052984
 C     6.96650135845    -3.19179575947     3.12126699039
 C     6.15326274610    -1.13429175518     1.95685887543
 C     7.49489248956    -0.60526899754     1.93834784977
 C     8.55621384904    -1.35746879895     2.51781081648
 C     5.89576192868    -2.39558292861     2.55808944625
 C     3.52836580205     1.00453574117     3.50337605028
 C     4.04645918561    -0.16517419721     2.92648150499
 C     5.25544080856    -0.04756688897     2.17514524424
 C     3.03038766324    -1.45925050238     4.75754523702
 C     2.47264009499    -0.25906079410     5.30085833200
 C     2.74472985845     0.95295980393     4.68836757398
 C     4.76900520565    -2.46180323416     3.44439422510
 C     3.79240720883    -1.42948079006     3.58343148662
