# Supplementary material for: Isolation and structure determination of missing fullerenes Gd@C74(CF3)n through in situ trifluoromethylation
Source: R Soc Open Sci. 2018 Sep 19;5(9):181015. doi: 10.1098/rsos.181015 (PMC6170568; doi:10.1098/rsos.181015)
Supplement: Gd@C74(CF3)3 [file rsos181015supp6.xyz]

87
#Set no. 3 (Final)
Gd     5.12433074844     2.82345612911     4.29898971057
 F     9.92800221561     6.92080255203     2.48397158105
 F     9.45098874151     8.45221384456     3.93089070537
 F    10.28424100751     6.56031449910     4.58534358096
 F     7.10752968493     6.30567246856    -0.80117840785
 F     7.78080618897     4.28005346563    -0.43370761552
 F     8.89165389387     5.94958071019     0.36721142885
 F     9.36503044788     0.43632731205     5.57844225121
 F     8.88676873589     0.93550729830     7.63153789833
 F    10.21889388515     2.20482086243     6.48875058252
 C     9.44600748711     7.13323323639     3.70730423587
 C     7.66320419247     5.49965021184     0.11102098805
 C     9.11694724681     1.45142075649     6.41779368258
 C     7.91440684723     2.25068257642     5.94323314924
 C     8.03947990525     6.57026631937     3.87491645966
 C     6.79785417036     5.43738895914     1.36124334398
 C     4.43456824103     1.10784286704     6.27838676597
 C     3.16532644540     1.65168344345     6.63353532685
 C     3.14523537144     2.50564112613     7.74351941448
 C     2.15289849089     3.52954764554     7.86168677003
 C     1.23989753359     3.71405926791     6.83601185218
 C     4.75346691583     0.55242594281     4.99336637588
 C     3.80161295914     0.77022998450     3.95073516998
 C     2.57646036480     1.43610144074     4.25956967743
 C     2.19000804424     1.82886392598     5.57709739237
 C     1.25287083334     2.86681579162     5.69576693433
 C     2.41000824205     5.94673147680     8.08906522035
 C     1.50234214138     6.13428326263     7.00208868046
 C     2.73464904956     4.65784787122     8.51230830666
 C     0.91495490825     5.04311149447     6.39685794864
 C     0.72525697539     5.01863191278     4.98169623929
 C     1.12269355680     6.10238912890     4.16324040562
 C     1.45478358805     5.79806872103     2.82284478022
 C     2.21654788923     2.23582799667     3.13527410831
 C     1.40605146638     3.38524150034     3.27978802486
 C     0.89936492315     3.67511807007     4.55776764936
 C     1.62320240132     4.45230087783     2.39636654085
 C     5.07612417487     5.28704147997     8.70806938517
 C     4.74304743300     6.60886781379     8.27050475130
 C     4.09263891984     4.32662433946     8.81281961859
 C     3.44070576062     6.92322018794     7.94452307241
 C     3.17050139306     7.71213602019     6.77243172357
 C     4.21658349854     8.21805825536     5.97783548640
 C     3.90874953165     8.46719614018     4.62436429695
 C     1.77242103715     7.23583903049     4.79203770993
 C     1.96946851199     7.22269303872     6.18824796721
 C     2.70815626743     7.98953809809     4.04148593169
 C     7.68504148780     3.50856830597     6.77057958235
 C     6.67595499329     3.64683666111     7.76631340798
 C     6.36146933828     4.95214045023     8.17512171789
 C     6.83164536601     6.08558280312     7.44573839326
 C     7.55872300647     6.84598231521     5.28981000379
 C     7.67411987788     5.92317740342     6.33588323972
 C     8.10632288987     4.61111623932     6.03939962358
 C     5.58253432241     7.88343543664     6.33012183343
 C     5.81898265503     7.08712819591     7.45721868010
 C     6.54402890321     7.79352663186     5.28353901086
 C     5.61875837824     2.65354037930     7.83463062051
 C     4.36269344340     2.99796226995     8.33562844698
 C     6.67200689904     1.44074267569     5.89943562579
 C     5.63243431219     1.63669808284     6.83455851751
 C     8.09691119013     2.84519416201     4.56148792597
 C     6.16188119753     0.75412575443     4.75317388541
 C     6.60032539462     1.18076022105     3.43448696537
 C     7.50740424529     2.29862326224     3.42077010052
 C     8.01274361204     5.09082190690     3.58321041269
 C     8.29773193609     4.21950366873     4.65123319869
 C     7.00618407871     7.30238057168     3.05773690901
 C     6.45347812477     6.80347474274     1.91455237980
 C     7.42937784798     4.57351411878     2.42330949798
 C     7.12390466145     3.19983201784     2.37428038150
 C     4.35385211720     7.97908974858     2.39590383112
 C     4.92330607841     8.46046039485     3.60438216962
 C     6.21382831017     8.10538744552     3.92464537823
 C     5.10760001372     7.12657786409     1.59173404556
 C     3.13868851831     5.72838184013     1.22899362327
 C     2.37918106788     6.59408997152     2.08384784821
 C     2.98068180754     7.69114123896     2.66490224246
 C     4.48988284930     5.97050596419     1.02684582137
 C     3.26425815096     2.17028575269     2.17906531227
 C     3.60055309713     3.32362737961     1.41071924507
 C     2.69769092356     4.40168038968     1.44150875972
 C     5.96368995278     2.67241061536     1.73339589422
 C     5.62001058079     1.45361005717     2.39686979587
 C     4.23333565758     1.22359042024     2.65127705280
 C     5.41266062414     4.90636055113     0.98566127685
 C     5.00504413897     3.59476180015     1.17832075018
